# Supplementary material for: Emerging Signatures of Hematological Malignancies from Gene Expression and Transcription Factor-Gene Regulations
Source: Int J Mol Sci. 2024 Dec 19;25(24):13588. doi: 10.3390/ijms252413588 (PMC11678896; doi:10.3390/ijms252413588)
Supplement: Supplementary file 1 [file ijms-25-13588-s001.zip]

Archive with 1 entries (1 files):
- ijms-3002846-supplementary.pdf
